# Supplementary material for: Comparative Analysis of Water Extracts from Roselle (Hibiscus sabdariffa L.) Plants and Callus Cells: Constituents, Effects on Human Skin Cells, and Transcriptome Profiles
Source: Int J Mol Sci. 2023 Jun 29;24(13):10853. doi: 10.3390/ijms241310853 (PMC10341685; doi:10.3390/ijms241310853)
Supplement: Supplementary file 1 [file ijms-24-10853-s001.zip]

Archive with 1 entries (1 files):
- ijms-2459465-supplementary.xlsx
