# Supplementary material for: Comparative Analysis of Water Extracts from Roselle (Hibiscus sabdariffa L.) Plants and Callus Cells: Constituents, Effects on Human Skin Cells, and Transcriptome Profiles
Source: Int J Mol Sci. 2023 Jun 29;24(13):10853. doi: 10.3390/ijms241310853 (PMC10341685; doi:10.3390/ijms241310853)
Supplement: Supplementary file 1 [file ijms-24-10853-s001.zip › ijms-2459465-supplementary.xlsx]

## Sheet: Table S1
Table S1. List of differentially expressed RNAs after HSPE treatment.
ID	Gene	Description	HSPE_log2FoldChange	HSPE_padj
XM_011516416.1	AKR1B10	XM_011516416.1 PREDICTED: Homo sapiens aldo-keto reductase family 1 member B10 (AKR1B10), transcript variant X2, mRNA	-1.60719	1.03758e-07
NM_020299.4	AKR1B10	NM_020299.4 Homo sapiens aldo-keto reductase family 1 member B10 (AKR1B10), mRNA	-1.42663	2.88078e-08
NM_000269.2	NME1	NM_000269.2 Homo sapiens NME/NM23 nucleoside diphosphate kinase 1 (NME1), transcript variant 2, mRNA	-1.35501	1.56143e-17
NM_000689.4	ALDH1A1	NM_000689.4 Homo sapiens aldehyde dehydrogenase 1 family member A1 (ALDH1A1), mRNA	-1.30275	5.40451e-06
NM_198175.1	NME1	NM_198175.1 Homo sapiens NME/NM23 nucleoside diphosphate kinase 1 (NME1), transcript variant 1, mRNA	-1.24761	5.10364e-13
NM_144590.2	ANKRD22	NM_144590.2 Homo sapiens ankyrin repeat domain 22 (ANKRD22), mRNA	-1.22467	7.65928e-08
XM_017007659.1	CENPE	XM_017007659.1 PREDICTED: Homo sapiens centromere protein E (CENPE), transcript variant X7, mRNA	-1.21186	1.6382e-05
NM_002820.2	PTHLH	NM_002820.2 Homo sapiens parathyroid hormone like hormone (PTHLH), transcript variant 2, mRNA	-1.16376	1.24047e-11
NM_198964.1	PTHLH	NM_198964.1 Homo sapiens parathyroid hormone like hormone (PTHLH), transcript variant 3, mRNA	-1.16145	1.96923e-16
NM_005733.2	KIF20A	NM_005733.2 Homo sapiens kinesin family member 20A (KIF20A), mRNA	-1.12103	4.74164e-30
NM_014331.3	SLC7A11	NM_014331.3 Homo sapiens solute carrier family 7 member 11 (SLC7A11), mRNA	-1.10788	7.09066e-07
XR_948224.3	KIF20A	XR_948224.3 PREDICTED: Homo sapiens kinesin family member 20A (KIF20A), transcript variant X1, misc_RNA	-1.08451	1.9713e-28
XR_001741190.2	SLC7A11	XR_001741190.2 PREDICTED: Homo sapiens solute carrier family 7 member 11 (SLC7A11), transcript variant X2, misc_RNA	-1.06807	2.07661e-06
XR_001751841.1	EARS2	XR_001751841.1 PREDICTED: Homo sapiens glutamyl-tRNA synthetase 2, mitochondrial (EARS2), transcript variant X2, misc_RNA	-1.03786	0.00163014
NM_198437.2	AURKA	NM_198437.2 Homo sapiens aurora kinase A (AURKA), transcript variant 6, mRNA	-1.0238	3.52354e-06
XM_005264484.2	SRSF7	XM_005264484.2 PREDICTED: Homo sapiens serine and arginine rich splicing factor 7 (SRSF7), transcript variant X1, mRNA	-1.02212	0.00433569
NM_001813.2	CENPE	NM_001813.2 Homo sapiens centromere protein E (CENPE), transcript variant 1, mRNA	-1.0095	0.000211279
NM_198966.1	PTHLH	NM_198966.1 Homo sapiens parathyroid hormone like hormone (PTHLH), transcript variant 4, mRNA	-1.00931	6.15182e-10
NR_133654.1	WDR77	NR_133654.1 Homo sapiens WD repeat domain 77 (WDR77), transcript variant 5, non-coding RNA	-1.00355	0.00218121
XM_011524149.2	HDAC5	XM_011524149.2 PREDICTED: Homo sapiens histone deacetylase 5 (HDAC5), transcript variant X9, mRNA	1.00114	0.00983503
NM_144613.4	COX6B2	NM_144613.4 Homo sapiens cytochrome c oxidase subunit 6B2 (COX6B2), mRNA	1.00117	0.000420808
XR_922953.2	ANKZF1	XR_922953.2 PREDICTED: Homo sapiens ankyrin repeat and zinc finger domain containing 1 (ANKZF1), transcript variant X8, misc_RNA	1.00131	0.0014694
NM_003165.3	STXBP1	NM_003165.3 Homo sapiens syntaxin binding protein 1 (STXBP1), transcript variant 1, mRNA	1.01122	0.00360042
XR_001747049.2	FUT11	XR_001747049.2 PREDICTED: Homo sapiens fucosyltransferase 11 (FUT11), transcript variant X3, misc_RNA	1.01362	1.80596e-05
XM_024447734.1	EGLN1	XM_024447734.1 PREDICTED: Homo sapiens egl-9 family hypoxia inducible factor 1 (EGLN1), transcript variant X3, mRNA	1.01991	0.003806
NM_001002914.2	KCTD11	NM_001002914.2 Homo sapiens potassium channel tetramerization domain containing 11 (KCTD11), transcript variant 1a, mRNA	1.02127	2.79261e-14
NM_001013842.2	C8orf58	NM_001013842.2 Homo sapiens chromosome 8 open reading frame 58 (C8orf58), transcript variant 1, mRNA	1.02981	0.000205829
NR_001447.2	MT1L	NR_001447.2 Homo sapiens metallothionein 1L, pseudogene (MT1L), non-coding RNA	1.03444	4.265e-07
NR_024602.1	CLCA4	NR_024602.1 Homo sapiens chloride channel accessory 4 (CLCA4), transcript variant 2, non-coding RNA	1.03563	1.54592e-07
XM_011541015.2	CLCA4	XM_011541015.2 PREDICTED: Homo sapiens chloride channel accessory 4 (CLCA4), transcript variant X1, mRNA	1.03633	3.9588e-11
XR_944651.1	PTPRB	XR_944651.1 PREDICTED: Homo sapiens protein tyrosine phosphatase, receptor type B (PTPRB), transcript variant X5, misc_RNA	1.0402	0.00180346
NM_001284194.1	FUT11	NM_001284194.1 Homo sapiens fucosyltransferase 11 (FUT11), transcript variant 2, mRNA	1.04081	0.000779302
NM_001201329.1	PPP1R3B	NM_001201329.1 Homo sapiens protein phosphatase 1 regulatory subunit 3B (PPP1R3B), transcript variant 1, mRNA	1.04165	0.000109776
NR_130156.1	FGF11	NR_130156.1 Homo sapiens fibroblast growth factor 11 (FGF11), transcript variant 3, non-coding RNA	1.04278	2.7517e-06
NM_001323016.1	PFKFB3	NM_001323016.1 Homo sapiens 6-phosphofructo-2-kinase/fructose-2,6-biphosphatase 3 (PFKFB3), transcript variant 5, mRNA	1.04391	0.00303828
XM_017019724.1	PTPRB	XM_017019724.1 PREDICTED: Homo sapiens protein tyrosine phosphatase, receptor type B (PTPRB), transcript variant X4, mRNA	1.04966	0.000388528
NM_002318.2	LOXL2	NM_002318.2 Homo sapiens lysyl oxidase like 2 (LOXL2), mRNA	1.05874	1.61765e-18
XR_001753042.2	LOC107987250	XR_001753042.2 PREDICTED: Homo sapiens uncharacterized LOC107987250 (LOC107987250), ncRNA	1.06209	0.00222283
NM_177977.2	HAP1	NM_177977.2 Homo sapiens huntingtin associated protein 1 (HAP1), transcript variant 2, mRNA	1.06709	4.7515e-06
XM_011545328.2	CTSF	XM_011545328.2 PREDICTED: Homo sapiens cathepsin F (CTSF), transcript variant X1, mRNA	1.07458	5.82119e-06
XM_017000934.2	SYT14	XM_017000934.2 PREDICTED: Homo sapiens synaptotagmin 14 (SYT14), transcript variant X5, mRNA	1.08562	0.00040985
NM_002205.4	ITGA5	NM_002205.4 Homo sapiens integrin subunit alpha 5 (ITGA5), mRNA	1.0894	9.224e-14
NM_007021.3	DEPP1	NM_007021.3 Homo sapiens DEPP1 autophagy regulator (DEPP1), mRNA	1.08994	0.000862306
XR_950857.1	YPEL3	XR_950857.1 PREDICTED: Homo sapiens yippee like 3 (YPEL3), transcript variant X1, misc_RNA	1.09792	1.54279e-05
NM_001314063.1	PFKFB3	NM_001314063.1 Homo sapiens 6-phosphofructo-2-kinase/fructose-2,6-biphosphatase 3 (PFKFB3), transcript variant 4, mRNA	1.09909	7.94952e-05
XM_006711262.3	SYT14	XM_006711262.3 PREDICTED: Homo sapiens synaptotagmin 14 (SYT14), transcript variant X1, mRNA	1.09973	8.21138e-05
NM_199461.3	NANOS1	NM_199461.3 Homo sapiens nanos C2HC-type zinc finger 1 (NANOS1), mRNA	1.10093	2.723e-15
XM_024448970.1	ITGA5	XM_024448970.1 PREDICTED: Homo sapiens integrin subunit alpha 5 (ITGA5), transcript variant X1, mRNA	1.11147	2.6396e-08
NM_005962.4	MXI1	NM_005962.4 Homo sapiens MAX interactor 1, dimerization protein (MXI1), transcript variant 1, mRNA	1.11239	3.30731e-16
NM_012128.3	CLCA4	NM_012128.3 Homo sapiens chloride channel accessory 4 (CLCA4), transcript variant 1, mRNA	1.12199	4.6794e-14
XR_949530.3	LOC101930275	XR_949530.3 PREDICTED: Homo sapiens uncharacterized LOC101930275 (LOC101930275), transcript variant X2, ncRNA	1.127	5.01856e-11
NM_001323017.1	PFKFB3	NM_001323017.1 Homo sapiens 6-phosphofructo-2-kinase/fructose-2,6-biphosphatase 3 (PFKFB3), transcript variant 6, mRNA	1.13024	8.83939e-05
XM_005255473.3	PRSS22	XM_005255473.3 PREDICTED: Homo sapiens serine protease 22 (PRSS22), transcript variant X1, mRNA	1.13176	8.62833e-13
XM_017026414.2	ZNF114	XM_017026414.2 PREDICTED: Homo sapiens zinc finger protein 114 (ZNF114), transcript variant X1, mRNA	1.16435	4.52e-05
XM_011519493.2	PFKFB3	XM_011519493.2 PREDICTED: Homo sapiens 6-phosphofructo-2-kinase/fructose-2,6-biphosphatase 3 (PFKFB3), transcript variant X7, mRNA	1.17802	9.47047e-05
NM_152914.2	NATD1	NM_152914.2 Homo sapiens N-acetyltransferase domain containing 1 (NATD1), mRNA	1.1929	1.35606e-14
XM_017013835.1	PPP1R3B	XM_017013835.1 PREDICTED: Homo sapiens protein phosphatase 1 regulatory subunit 3B (PPP1R3B), transcript variant X2, mRNA	1.1961	2.52066e-05
XM_006716253.3	PPP1R3B	XM_006716253.3 PREDICTED: Homo sapiens protein phosphatase 1 regulatory subunit 3B (PPP1R3B), transcript variant X1, mRNA	1.2027	2.13797e-06
NM_004669.2	CLIC3	NM_004669.2 Homo sapiens chloride intracellular channel 3 (CLIC3), mRNA	1.2109	0.000361043
NM_001008541.1	MXI1	NM_001008541.1 Homo sapiens MAX interactor 1, dimerization protein (MXI1), transcript variant 3, mRNA	1.21305	1.19485e-15
NM_173540.2	FUT11	NM_173540.2 Homo sapiens fucosyltransferase 11 (FUT11), transcript variant 1, mRNA	1.23709	3.339e-07
NM_002781.3	PSG5	NM_002781.3 Homo sapiens pregnancy specific beta-1-glycoprotein 5 (PSG5), transcript variant 1, mRNA	1.23888	0.000402077
NM_018004.2	TMEM45A	NM_018004.2 Homo sapiens transmembrane protein 45A (TMEM45A), transcript variant 2, mRNA	1.24081	3.80277e-07
NM_022119.3	PRSS22	NM_022119.3 Homo sapiens serine protease 22 (PRSS22), mRNA	1.24297	1.51201e-12
XM_024449518.1	SAMD4A	XM_024449518.1 PREDICTED: Homo sapiens sterile alpha motif domain containing 4A (SAMD4A), transcript variant X5, mRNA	1.2543	0.000199519
NM_001308103.1	EGLN3	NM_001308103.1 Homo sapiens egl-9 family hypoxia inducible factor 3 (EGLN3), transcript variant 2, mRNA	1.25436	1.6983e-11
NM_004102.4	FABP3	NM_004102.4 Homo sapiens fatty acid binding protein 3 (FABP3), transcript variant 2, mRNA	1.25528	7.02241e-05
NM_130439.3	MXI1	NM_130439.3 Homo sapiens MAX interactor 1, dimerization protein (MXI1), transcript variant 2, mRNA	1.26059	3.05465e-18
NM_000917.3	P4HA1	NM_000917.3 Homo sapiens prolyl 4-hydroxylase subunit alpha 1 (P4HA1), transcript variant 1, mRNA	1.26254	9.02726e-27
XR_001747050.2	FUT11	XR_001747050.2 PREDICTED: Homo sapiens fucosyltransferase 11 (FUT11), transcript variant X4, misc_RNA	1.27285	1.72405e-05
NM_001142596.1	P4HA1	NM_001142596.1 Homo sapiens prolyl 4-hydroxylase subunit alpha 1 (P4HA1), transcript variant 4, mRNA	1.28159	3.16949e-33
NM_001124.2	ADM	NM_001124.2 Homo sapiens adrenomedullin (ADM), mRNA	1.30193	7.59318e-33
NM_173686.2	C8orf58	NM_173686.2 Homo sapiens chromosome 8 open reading frame 58 (C8orf58), transcript variant 2, mRNA	1.30282	2.6554e-06
XR_428319.2	LOC101930275	XR_428319.2 PREDICTED: Homo sapiens uncharacterized LOC101930275 (LOC101930275), transcript variant X1, ncRNA	1.31001	9.56831e-05
NM_024607.3	PPP1R3B	NM_024607.3 Homo sapiens protein phosphatase 1 regulatory subunit 3B (PPP1R3B), transcript variant 2, mRNA	1.31179	4.62248e-07
NM_001017962.2	P4HA1	NM_001017962.2 Homo sapiens prolyl 4-hydroxylase subunit alpha 1 (P4HA1), transcript variant 2, mRNA	1.32035	1.37819e-27
NM_003714.2	STC2	NM_003714.2 Homo sapiens stanniocalcin 2 (STC2), mRNA	1.32088	4.99307e-11
XM_024449515.1	SAMD4A	XM_024449515.1 PREDICTED: Homo sapiens sterile alpha motif domain containing 4A (SAMD4A), transcript variant X2, mRNA	1.32317	3.42271e-06
NM_001142595.1	P4HA1	NM_001142595.1 Homo sapiens prolyl 4-hydroxylase subunit alpha 1 (P4HA1), transcript variant 3, mRNA	1.32585	2.12525e-37
XM_024453615.1	TMEM45A	XM_024453615.1 PREDICTED: Homo sapiens transmembrane protein 45A (TMEM45A), transcript variant X4, mRNA	1.34888	6.28806e-05
XM_011516791.1	NDRG1	XM_011516791.1 PREDICTED: Homo sapiens N-myc downstream regulated 1 (NDRG1), transcript variant X1, mRNA	1.39185	1.26669e-38
NM_022073.3	EGLN3	NM_022073.3 Homo sapiens egl-9 family hypoxia inducible factor 3 (EGLN3), transcript variant 1, mRNA	1.39605	5.23992e-19
NM_000189.4	HK2	NM_000189.4 Homo sapiens hexokinase 2 (HK2), mRNA	1.40061	8.54579e-06
XM_005247569.2	TMEM45A	XM_005247569.2 PREDICTED: Homo sapiens transmembrane protein 45A (TMEM45A), transcript variant X1, mRNA	1.40292	2.08777e-06
NM_002610.4	PDK1	NM_002610.4 Homo sapiens pyruvate dehydrogenase kinase 1 (PDK1), transcript variant 2, mRNA	1.41431	2.68407e-05
NM_006096.3	NDRG1	NM_006096.3 Homo sapiens N-myc downstream regulated 1 (NDRG1), transcript variant 2, mRNA	1.42532	7.12677e-41
XM_011524556.2	ALDOC	XM_011524556.2 PREDICTED: Homo sapiens aldolase, fructose-bisphosphate C (ALDOC), transcript variant X2, mRNA	1.43149	3.57864e-36
NM_001135242.1	NDRG1	NM_001135242.1 Homo sapiens N-myc downstream regulated 1 (NDRG1), transcript variant 1, mRNA	1.444	1.00448e-40
NM_001258433.1	NDRG1	NM_001258433.1 Homo sapiens N-myc downstream regulated 1 (NDRG1), transcript variant 4, mRNA	1.46329	2.04264e-36
XM_024453614.1	TMEM45A	XM_024453614.1 PREDICTED: Homo sapiens transmembrane protein 45A (TMEM45A), transcript variant X3, mRNA	1.4675	8.56743e-06
NR_144550.1	SDAD1P1	NR_144550.1 Homo sapiens SDA1 domain containing 1 pseudogene 1 (SDAD1P1), non-coding RNA	1.47654	3.76726e-07
NM_005165.2	ALDOC	NM_005165.2 Homo sapiens aldolase, fructose-bisphosphate C (ALDOC), mRNA	1.49075	2.48131e-45
NM_001258432.1	NDRG1	NM_001258432.1 Homo sapiens N-myc downstream regulated 1 (NDRG1), transcript variant 3, mRNA	1.4931	4.37591e-41
XM_011516792.2	NDRG1	XM_011516792.2 PREDICTED: Homo sapiens N-myc downstream regulated 1 (NDRG1), transcript variant X2, mRNA	1.49425	1.96426e-42
XM_017006715.2	TMEM45A	XM_017006715.2 PREDICTED: Homo sapiens transmembrane protein 45A (TMEM45A), transcript variant X2, mRNA	1.50149	8.26301e-11
NM_005952.3	MT1X	NM_005952.3 Homo sapiens metallothionein 1X (MT1X), mRNA	1.51868	2.919e-31
NM_001161576.2	SAMD4A	NM_001161576.2 Homo sapiens sterile alpha motif domain containing 4A (SAMD4A), transcript variant 2, mRNA	1.52728	4.365e-07
XM_005257949.2	ALDOC	XM_005257949.2 PREDICTED: Homo sapiens aldolase, fructose-bisphosphate C (ALDOC), transcript variant X1, mRNA	1.551	2.61631e-49
NM_001975.2	ENO2	NM_001975.2 Homo sapiens enolase 2 (ENO2), mRNA	1.56833	3.2217e-34
XM_024449514.1	SAMD4A	XM_024449514.1 PREDICTED: Homo sapiens sterile alpha motif domain containing 4A (SAMD4A), transcript variant X1, mRNA	1.57364	3.22926e-08
XM_024449516.1	SAMD4A	XM_024449516.1 PREDICTED: Homo sapiens sterile alpha motif domain containing 4A (SAMD4A), transcript variant X3, mRNA	1.61766	1.97649e-07
NM_005629.3	SLC6A8	NM_005629.3 Homo sapiens solute carrier family 6 member 8 (SLC6A8), transcript variant 1, mRNA	1.6486	2.74977e-18
NM_006931.2	SLC2A3	NM_006931.2 Homo sapiens solute carrier family 2 member 3 (SLC2A3), mRNA	1.69278	1.00874e-10
NM_015589.5	SAMD4A	NM_015589.5 Homo sapiens sterile alpha motif domain containing 4A (SAMD4A), transcript variant 1, mRNA	1.77083	1.76716e-10
NM_001142806.1	SLC6A8	NM_001142806.1 Homo sapiens solute carrier family 6 member 8 (SLC6A8), transcript variant 3, mRNA	1.77104	2.6029e-22
NM_005398.6	PPP1R3C	NM_005398.6 Homo sapiens protein phosphatase 1 regulatory subunit 3C (PPP1R3C), mRNA	1.84065	2.10563e-11
NM_001142805.1	SLC6A8	NM_001142805.1 Homo sapiens solute carrier family 6 member 8 (SLC6A8), transcript variant 2, mRNA	1.88041	6.22972e-22
NR_038262.1	MIR210HG	NR_038262.1 Homo sapiens MIR210 host gene (MIR210HG), long non-coding RNA	2.0169	1.27108e-39
NM_032572.3	RNASE7	NM_032572.3 Homo sapiens ribonuclease A family member 7 (RNASE7), mRNA	2.22515	1.85412e-12
NM_004052.3	BNIP3	NM_004052.3 Homo sapiens BCL2 interacting protein 3 (BNIP3), mRNA	2.53322	2.63669e-114
XR_943736.2	EGLN3-AS1	XR_943736.2 PREDICTED: Homo sapiens EGLN3 antisense RNA 1 (EGLN3-AS1), ncRNA	2.83233	9.7551e-38

## Sheet: Table S2
Table S2. Enriched functions in 92 up-regulated RNAs after HSPE treatment.
Functional category	Gene Set	Description	Size	Expect	Ratio	P Value	FDR
Biological process	GO:0001666	response to hypoxia	302	0.72483	12.417	3.1235e-08	0.00019311
Biological process	GO:0036293	response to decreased oxygen levels	313	0.75123	11.98	4.2485e-08	0.00019311
Biological process	GO:0070482	response to oxygen levels	337	0.80883	11.127	7.9973e-08	0.00024235
Biological process	GO:0018401	peptidyl-proline hydroxylation to 4-hydroxy-L-proline	8	0.019201	156.24	7.1131e-07	0.0016166
Biological process	GO:0071456	cellular response to hypoxia	147	0.35281	17.006	1.2742e-06	0.0023168
Biological process	GO:0036294	cellular response to decreased oxygen levels	157	0.37682	15.923	1.8708e-06	0.0028345
Biological process	GO:0071453	cellular response to oxygen levels	174	0.41762	14.367	3.3971e-06	0.0044118
Biological process	GO:0005996	monosaccharide metabolic process	280	0.67203	10.416	4.0659e-06	0.0046204
Biological process	GO:0019471	4-hydroxyproline metabolic process	15	0.036001	83.33	5.7124e-06	0.0057702
Biological process	GO:0019511	peptidyl-proline hydroxylation	16	0.038402	78.122	7.019e-06	0.0063809
Biological process	GO:0006090	pyruvate metabolic process	115	0.27601	18.115	7.7777e-06	0.0064279
Biological process	GO:0019752	carboxylic acid metabolic process	960	2.3041	4.7741	1.0792e-05	0.0081626
Biological process	GO:0055114	oxidation-reduction process	968	2.3233	4.7347	1.1672e-05	0.0081626
Biological process	GO:0006091	generation of precursor metabolites and energy	469	1.1256	7.107	1.2903e-05	0.0083788
Biological process	GO:0009152	purine ribonucleotide biosynthetic process	235	0.56402	10.638	1.895e-05	0.010635
Biological process	GO:0019318	hexose metabolic process	238	0.57122	10.504	2.0357e-05	0.010635
Biological process	GO:0043436	oxoacid metabolic process	1048	2.5153	4.3732	2.4573e-05	0.010635
Biological process	GO:0009260	ribonucleotide biosynthetic process	249	0.59762	10.04	2.626e-05	0.010635
Biological process	GO:0006735	NADH regeneration	25	0.060002	49.998	2.8399e-05	0.010635
Biological process	GO:0061621	canonical glycolysis	25	0.060002	49.998	2.8399e-05	0.010635
Biological process	GO:0061718	glucose catabolic process to pyruvate	25	0.060002	49.998	2.8399e-05	0.010635
Biological process	GO:0006082	organic acid metabolic process	1068	2.5633	4.2913	2.9288e-05	0.010635
Biological process	GO:0006164	purine nucleotide biosynthetic process	254	0.60962	9.8421	2.9364e-05	0.010635
Biological process	GO:0046390	ribose phosphate biosynthetic process	255	0.61202	9.8035	3.0018e-05	0.010635
Biological process	GO:0061615	glycolytic process through fructose-6-phosphate	26	0.062402	48.075	3.205e-05	0.010635
Biological process	GO:0061620	glycolytic process through glucose-6-phosphate	26	0.062402	48.075	3.205e-05	0.010635
Biological process	GO:0006096	glycolytic process	76	0.18241	21.929	3.2219e-05	0.010635
Biological process	GO:0016052	carbohydrate catabolic process	155	0.37201	13.44	3.3003e-05	0.010635
Biological process	GO:0006757	ATP generation from ADP	77	0.18481	21.644	3.3925e-05	0.010635
Biological process	GO:0018126	protein hydroxylation	27	0.064803	46.294	3.5996e-05	0.010908
Biological process	GO:0072522	purine-containing compound biosynthetic process	267	0.64083	9.3629	3.8835e-05	0.011206
Biological process	GO:0042866	pyruvate biosynthetic process	80	0.19201	20.832	3.9444e-05	0.011206
Biological process	GO:0005975	carbohydrate metabolic process	569	1.3657	5.858	5.1455e-05	0.014015
Biological process	GO:0046031	ADP metabolic process	86	0.20641	19.379	5.2415e-05	0.014015
Biological process	GO:0006007	glucose catabolic process	32	0.076803	39.061	6.0534e-05	0.015723
Biological process	GO:0006165	nucleoside diphosphate phosphorylation	94	0.22561	17.73	7.4237e-05	0.018747
Biological process	GO:0046939	nucleotide phosphorylation	96	0.23041	17.36	8.0591e-05	0.019801
Biological process	GO:0035795	negative regulation of mitochondrial membrane permeability	6	0.014401	138.88	8.3741e-05	0.019848
Biological process	GO:0009135	purine nucleoside diphosphate metabolic process	98	0.23521	17.006	8.7332e-05	0.019848
Biological process	GO:0009179	purine ribonucleoside diphosphate metabolic process	98	0.23521	17.006	8.7332e-05	0.019848
Biological process	GO:0001525	angiogenesis	487	1.1688	5.9888	0.00014074	0.027385
Biological process	GO:0009894	regulation of catabolic process	875	2.1001	3.8094	0.00095977	0.10321
Biological process	GO:0007565	female pregnancy	188	0.45122	8.8649	0.0010435	0.10904
Biological process	GO:1901137	carbohydrate derivative biosynthetic process	712	1.7089	4.0963	0.0013719	0.13228
Biological process	GO:0010035	response to inorganic substance	536	1.2865	4.664	0.0016292	0.14961
Cellular component	GO:0005739	mitochondrion	1555	2.8279	3.1826	0.0013829	0.91985
Cellular component	GO:0043209	myelin sheath	158	0.28734	10.441	0.0029105	0.91985
Cellular component	GO:0070820	tertiary granule	163	0.29643	10.12	0.003178	0.91985
Cellular component	GO:0045202	synapse	1154	2.0987	3.3355	0.0040473	0.91985
Cellular component	GO:0005741	mitochondrial outer membrane	180	0.32735	9.1646	0.0041985	0.91985
Cellular component	GO:0031968	organelle outer membrane	204	0.37099	8.0864	0.0059461	0.91985
Cellular component	GO:0019867	outer membrane	206	0.37463	8.0079	0.0061086	0.91985
Cellular component	GO:0048471	perinuclear region of cytoplasm	684	1.2439	4.0196	0.0073718	0.91985
Cellular component	GO:0070821	tertiary granule membrane	72	0.13094	15.274	0.0075651	0.91985
Cellular component	GO:0044455	mitochondrial membrane part	229	0.41646	7.2036	0.0081703	0.91985
Cellular component	GO:0016528	sarcoplasm	77	0.14003	14.282	0.0086114	0.91985
Cellular component	GO:0042587	glycogen granule	6	0.010912	91.646	0.010864	1
Cellular component	GO:0035579	specific granule membrane	91	0.16549	12.085	0.011863	1
Cellular component	GO:0045254	pyruvate dehydrogenase complex	8	0.014549	68.734	0.014459	1
Cellular component	GO:0030061	mitochondrial crista	8	0.014549	68.734	0.014459	1
Cellular component	GO:0036477	somatodendritic compartment	826	1.5022	3.3285	0.015812	1
Cellular component	GO:1990204	oxidoreductase complex	107	0.19459	10.278	0.016135	1
Cellular component	GO:0000164	protein phosphatase type 1 complex	9	0.016367	61.097	0.016252	1
Cellular component	GO:0043204	perikaryon	126	0.22914	8.7282	0.021933	1
Cellular component	GO:0098978	glutamatergic synapse	350	0.63651	4.7132	0.025276	1
Cellular component	GO:0097458	neuron part	1690	3.0734	2.2776	0.02945	1
Cellular component	GO:0099503	secretory vesicle	976	1.7749	2.817	0.03009	1
Cellular component	GO:0098799	outer mitochondrial membrane protein complex	17	0.030916	32.346	0.030484	1
Cellular component	GO:0031966	mitochondrial membrane	680	1.2366	3.2346	0.033719	1
Cellular component	GO:0042581	specific granule	160	0.29098	6.8734	0.034102	1
Cellular component	GO:0044429	mitochondrial part	1015	1.8459	2.7087	0.034827	1
Cellular component	GO:0031307	integral component of mitochondrial outer membrane	20	0.036372	27.494	0.035769	1
Cellular component	GO:0031306	intrinsic component of mitochondrial outer membrane	21	0.03819	26.185	0.037525	1
Cellular component	GO:0005740	mitochondrial envelope	722	1.313	3.0464	0.040664	1
Cellular component	GO:0101002	ficolin-1-rich granule	183	0.3328	6.0096	0.043513	1
Cellular component	GO:0005783	endoplasmic reticulum	1861	3.3844	2.0683	0.046366	1
Molecular function	GO:0048029	monosaccharide binding	74	0.16868	29.643	6.7275e-07	0.0012628
Molecular function	GO:0031545	peptidyl-proline 4-dioxygenase activity	11	0.025073	119.65	1.7803e-06	0.0016708
Molecular function	GO:0031543	peptidyl-proline dioxygenase activity	15	0.034191	87.742	4.8784e-06	0.0030523
Molecular function	GO:0031418	L-ascorbic acid binding	20	0.045588	65.807	1.2127e-05	0.0056906
Molecular function	GO:0030246	carbohydrate binding	264	0.60176	9.9707	2.6881e-05	0.010091
Molecular function	GO:0016706	oxidoreductase activity, acting on paired donors, with incorporation or reduction of molecular oxygen, 2-oxoglutarate as one donor, and incorporation of one atom each of oxygen into both donors	47	0.10713	28.003	0.00016532	0.051717
Molecular function	GO:0005536	glucose binding	11	0.025073	79.766	0.00027468	0.073653
Molecular function	GO:0019200	carbohydrate kinase activity	21	0.047868	41.782	0.0010338	0.22393
Molecular function	GO:0031406	carboxylic acid binding	201	0.45816	8.7306	0.0010984	0.22393
Molecular function	GO:0051213	dioxygenase activity	92	0.20971	14.306	0.001193	0.22393
Molecular function	GO:0043177	organic acid binding	212	0.48323	8.2776	0.0013373	0.22818
Molecular function	GO:0030371	translation repressor activity	25	0.056985	35.097	0.0014684	0.22968
Molecular function	GO:0016791	phosphatase activity	273	0.62228	6.428	0.0033516	0.48393
Molecular function	GO:0019842	vitamin binding	136	0.31	9.6774	0.003636	0.48749
Molecular function	GO:0005506	iron ion binding	148	0.33735	8.8928	0.0046072	0.57652
Molecular function	GO:0016705	oxidoreductase activity, acting on paired donors, with incorporation or reduction of molecular oxygen	157	0.35787	8.383	0.0054295	0.63695
Molecular function	GO:0008509	anion transmembrane transporter activity	327	0.74537	5.3665	0.0063438	0.70043
Molecular function	GO:0045182	translation regulator activity	59	0.13449	14.872	0.0079764	0.7888
Molecular function	GO:0004721	phosphoprotein phosphatase activity	182	0.41485	7.2315	0.0081562	0.7888
Molecular function	GO:0042578	phosphoric ester hydrolase activity	370	0.84338	4.7428	0.0097198	0.7888
Molecular function	GO:0004340	glucokinase activity	5	0.011397	87.742	0.011347	0.7888
Molecular function	GO:0004396	hexokinase activity	5	0.011397	87.742	0.011347	0.7888
Molecular function	GO:0008865	fructokinase activity	5	0.011397	87.742	0.011347	0.7888
Molecular function	GO:0019158	mannokinase activity	5	0.011397	87.742	0.011347	0.7888
Molecular function	GO:0004720	protein-lysine 6-oxidase activity	5	0.011397	87.742	0.011347	0.7888
Molecular function	GO:0004656	procollagen-proline 4-dioxygenase activity	5	0.011397	87.742	0.011347	0.7888
Molecular function	GO:0004331	fructose-2,6-bisphosphate 2-phosphatase activity	5	0.011397	87.742	0.011347	0.7888
Molecular function	GO:0019888	protein phosphatase regulator activity	74	0.16868	11.857	0.012325	0.79771
Molecular function	GO:0005254	chloride channel activity	74	0.16868	11.857	0.012325	0.79771
Molecular function	GO:0050543	icosatetraenoic acid binding	6	0.013676	73.118	0.013601	0.85096
Molecular function	GO:0043184	vascular endothelial growth factor receptor 2 binding	7	0.015956	62.673	0.01585	0.90153
Molecular function	GO:0008443	phosphofructokinase activity	7	0.015956	62.673	0.01585	0.90153
Molecular function	GO:0015220	choline transmembrane transporter activity	7	0.015956	62.673	0.01585	0.90153
Molecular function	GO:0005253	anion channel activity	87	0.19831	10.085	0.016757	0.91791
Molecular function	GO:0019208	phosphatase regulator activity	88	0.20059	9.9707	0.017122	0.91791
Molecular function	GO:0046920	alpha-(1->3)-fucosyltransferase activity	8	0.018235	54.839	0.018094	0.91791
Molecular function	GO:0019798	procollagen-proline dioxygenase activity	8	0.018235	54.839	0.018094	0.91791
Molecular function	GO:0043121	neurotrophin binding	9	0.020515	48.746	0.020333	0.97861
Molecular function	GO:0055056	D-glucose transmembrane transporter activity	9	0.020515	48.746	0.020333	0.97861
Molecular function	GO:0015108	chloride transmembrane transporter activity	99	0.22566	8.8628	0.021361	0.98265
Molecular function	GO:0016832	aldehyde-lyase activity	10	0.022794	43.871	0.022568	0.98265
Molecular function	GO:0031078	histone deacetylase activity (H3-K14 specific)	11	0.025073	39.883	0.024797	0.98265
Molecular function	GO:0005179	hormone activity	117	0.26669	7.4993	0.029128	1
Molecular function	GO:0043274	phospholipase binding	14	0.031912	31.336	0.031455	1
Molecular function	GO:0042834	peptidoglycan binding	16	0.036471	27.419	0.035869	1
Molecular function	GO:0005001	transmembrane receptor protein tyrosine phosphatase activity	17	0.03875	25.807	0.038069	1
Molecular function	GO:0005229	intracellular calcium activated chloride channel activity	18	0.041029	24.373	0.040264	1
Molecular function	GO:0070011	peptidase activity, acting on L-amino acid peptides	610	1.3904	2.8768	0.049093	1
KEGG	hsa04066	HIF-1 signaling pathway	100	0.28116	21.34	2.2844e-07	7.4473e-05
KEGG	hsa00051	Fructose and mannose metabolism	33	0.092784	32.333	9.9012e-05	0.016139
KEGG	hsa00010	Glycolysis / Gluconeogenesis	68	0.19119	15.691	0.00085369	0.092768
KEGG	hsa01200	Carbon metabolism	116	0.32615	9.1983	0.0039588	0.32264
KEGG	hsa04910	Insulin signaling pathway	137	0.38519	7.7883	0.0063042	0.41104
KEGG	hsa00524	Neomycin, kanamycin and gentamicin biosynthesis	5	0.014058	71.133	0.013983	0.64272
KEGG	hsa05230	Central carbon metabolism in cancer	65	0.18276	10.944	0.014079	0.64272
KEGG	hsa05211	Renal cell carcinoma	69	0.194	10.309	0.015772	0.64272
KEGG	hsa01230	Biosynthesis of amino acids	75	0.21087	9.4844	0.018469	0.66899
KEGG	hsa04931	Insulin resistance	107	0.30084	6.648	0.035768	1
Panther	P02744	Fructose galactose metabolism	11	0.053398	37.455	0.0011509	0.13006
Panther	P00024	Glycolysis	17	0.082524	24.235	0.002801	0.15826
Panther	P00030	Hypoxia response via HIF activation	26	0.12621	15.846	0.0065357	0.24618
Reactome	R-HSA-70171	Glycolysis	70	0.17908	22.337	2.7755e-05	0.047961
Reactome	R-HSA-71387	Metabolism of carbohydrates	275	0.70352	7.1071	0.00058396	0.33636
Reactome	R-HSA-1566948	Elastic fibre formation	45	0.11512	17.373	0.005831	1
Reactome	R-HSA-1234176	Oxygen-dependent proline hydroxylation of Hypoxia-inducible Factor Alpha	66	0.16885	11.845	0.012224	1
Reactome	R-HSA-1474290	Collagen formation	90	0.23024	8.6864	0.021982	1
Reactome	R-HSA-419812	Calcitonin-like ligand receptors	10	0.025583	39.089	0.025301	1
Reactome	R-HSA-71288	Creatine metabolism	11	0.028141	35.535	0.027797	1
Reactome	R-HSA-5661231	Metallothioneins bind metals	11	0.028141	35.535	0.027797	1
Reactome	R-HSA-6803205	TP53 regulates transcription of several additional cell death genes whose specific roles in p53-dependent apoptosis remain uncertain	14	0.035816	27.921	0.035248	1
Wikipathway	WP534	Glycolysis and Gluconeogenesis	45	0.16544	24.178	1.9312e-05	0.010254
Wikipathway	WP3614	Photodynamic therapy-induced HIF-1 survival signaling	37	0.13603	22.054	0.00031554	0.083776
Wikipathway	WP4312	Rett syndrome causing genes	49	0.18015	16.653	0.00072663	0.12861
Wikipathway	WP4206	Hereditary leiomyomatosis and renal cell carcinoma pathway	20	0.073529	27.2	0.0023712	0.31477
Wikipathway	WP4241	Type 2 papillary renal cell carcinoma	36	0.13235	15.111	0.0075836	0.60678
Wikipathway	WP3529	Zinc homeostasis	37	0.13603	14.703	0.0079989	0.60678
Wikipathway	WP3932	Focal Adhesion-PI3K-Akt-mTOR-signaling pathway	309	1.136	3.521	0.02499	1

## Sheet: Table S3
Table S3. Representative enriched functions and associated genes among the up-regulated genes after HSPE treatment.
ID: GO:0001666; Name: response to hypoxia
size=302; overlap=9; expect=0.72; enrichmentRatio=12.42; PValue=3.123e-8; FDR=1.931e-4
User ID	Gene Symbol	Gene Name	Entrez Gene
EGLN1	EGLN1	egl-9 family hypoxia inducible factor 1	54583
LOXL2	LOXL2	lysyl oxidase like 2	4017
EGLN3	EGLN3	egl-9 family hypoxia inducible factor 3	112399
ADM	ADM	adrenomedullin	133
STC2	STC2	stanniocalcin 2	8614
NDRG1	NDRG1	N-myc downstream regulated 1	10397
HK2	HK2	hexokinase 2	3099
PDK1	PDK1	pyruvate dehydrogenase kinase 1	5163
BNIP3	BNIP3	BCL2 interacting protein 3	664
ID: GO:0001525; Name: angiogenesis
size=487; overlap=7; expect=1.17; enrichmentRatio=5.99; PValue=1.407e-4; FDR=2.739e-2
User ID	Gene Symbol	Gene Name	Entrez Gene
HDAC5	HDAC5	histone deacetylase 5	10014
EGLN1	EGLN1	egl-9 family hypoxia inducible factor 1	54583
PTPRB	PTPRB	protein tyrosine phosphatase, receptor type B	5787
LOXL2	LOXL2	lysyl oxidase like 2	4017
ITGA5	ITGA5	integrin subunit alpha 5	3678
ADM	ADM	adrenomedullin	133
HK2	HK2	hexokinase 2	3099
ID: GO:0019752; Name: carboxylic acid metabolic process
size=960; overlap=11; expect=2.30; enrichmentRatio=4.77; PValue=1.079e-5; FDR=8.163e-3
User ID	Gene Symbol	Gene Name	Entrez Gene
EGLN1	EGLN1	egl-9 family hypoxia inducible factor 1	54583
PFKFB3	PFKFB3	6-phosphofructo-2-kinase/fructose-2,6-biphosphatase 3	5209
EGLN3	EGLN3	egl-9 family hypoxia inducible factor 3	112399
FABP3	FABP3	fatty acid binding protein 3	2170
P4HA1	P4HA1	prolyl 4-hydroxylase subunit alpha 1	5033
HK2	HK2	hexokinase 2	3099
PDK1	PDK1	pyruvate dehydrogenase kinase 1	5163
ALDOC	ALDOC	aldolase, fructose-bisphosphate C	230
ENO2	ENO2	enolase 2	2026
SLC6A8	SLC6A8	solute carrier family 6 member 8	6535
SLC2A3	SLC2A3	solute carrier family 2 member 3	6515
ID: GO:0055114; Name: oxidation-reduction process
size=968; overlap=11; expect=2.32; enrichmentRatio=4.73; PValue=1.167e-5; FDR=8.163e-3
User ID	Gene Symbol	Gene Name	Entrez Gene
EGLN1	EGLN1	egl-9 family hypoxia inducible factor 1	54583
PPP1R3B	PPP1R3B	protein phosphatase 1 regulatory subunit 3B	79660
LOXL2	LOXL2	lysyl oxidase like 2	4017
EGLN3	EGLN3	egl-9 family hypoxia inducible factor 3	112399
FABP3	FABP3	fatty acid binding protein 3	2170
P4HA1	P4HA1	prolyl 4-hydroxylase subunit alpha 1	5033
HK2	HK2	hexokinase 2	3099
ALDOC	ALDOC	aldolase, fructose-bisphosphate C	230
ENO2	ENO2	enolase 2	2026
PPP1R3C	PPP1R3C	protein phosphatase 1 regulatory subunit 3C	5507
BNIP3	BNIP3	BCL2 interacting protein 3	664
ID: GO:0007565; Name: female pregnancy
size=188; overlap=4; expect=0.45; enrichmentRatio=8.86; PValue=1.043e-3; FDR=1.090e-1
User ID	Gene Symbol	Gene Name	Entrez Gene
ITGA5	ITGA5	integrin subunit alpha 5	3678
PSG5	PSG5	pregnancy specific beta-1-glycoprotein 5	5673
ADM	ADM	adrenomedullin	133
STC2	STC2	stanniocalcin 2	8614
ID: GO:0045202; Name: synapse
size=1154; overlap=7; expect=2.10; enrichmentRatio=3.34; PValue=4.047e-3; FDR=9.199e-1
User ID	Gene Symbol	Gene Name	Entrez Gene
STXBP1	STXBP1	syntaxin binding protein 1	6812
EGLN1	EGLN1	egl-9 family hypoxia inducible factor 1	54583
HAP1	HAP1	huntingtin associated protein 1	9001
ITGA5	ITGA5	integrin subunit alpha 5	3678
SAMD4A	SAMD4A	sterile alpha motif domain containing 4A	23034
NDRG1	NDRG1	N-myc downstream regulated 1	10397
BNIP3	BNIP3	BCL2 interacting protein 3	664
ID: GO:0016528; Name: sarcoplasm
size=77; overlap=2; expect=0.14; enrichmentRatio=14.28; PValue=8.611e-3; FDR=9.199e-1
User ID	Gene Symbol	Gene Name	Entrez Gene
FABP3	FABP3	fatty acid binding protein 3	2170
HK2	HK2	hexokinase 2	3099
ID: GO:0005739; Name: mitochondrion
size=1555; overlap=9; expect=2.83; enrichmentRatio=3.18; PValue=1.383e-3; FDR=9.199e-1
User ID	Gene Symbol	Gene Name	Entrez Gene
COX6B2	COX6B2	cytochrome c oxidase subunit 6B2	125965
ANKZF1	ANKZF1	ankyrin repeat and zinc finger domain containing 1	55139
STXBP1	STXBP1	syntaxin binding protein 1	6812
HAP1	HAP1	huntingtin associated protein 1	9001
DEPP1	DEPP1	DEPP1, autophagy regulator	11067
P4HA1	P4HA1	prolyl 4-hydroxylase subunit alpha 1	5033
HK2	HK2	hexokinase 2	3099
PDK1	PDK1	pyruvate dehydrogenase kinase 1	5163
BNIP3	BNIP3	BCL2 interacting protein 3	664
ID: GO:0048471; Name: perinuclear region of cytoplasm
size=684; overlap=5; expect=1.24; enrichmentRatio=4.02; PValue=7.372e-3; FDR=9.199e-1
User ID	Gene Symbol	Gene Name	Entrez Gene
STXBP1	STXBP1	syntaxin binding protein 1	6812
NANOS1	NANOS1	nanos C2HC-type zinc finger 1	340719
STC2	STC2	stanniocalcin 2	8614
NDRG1	NDRG1	N-myc downstream regulated 1	10397
MT1X	MT1X	metallothionein 1X	4501
ID: GO:0070820; Name: tertiary granule
size=163; overlap=3; expect=0.30; enrichmentRatio=10.12; PValue=3.178e-3; FDR=9.199e-1
User ID	Gene Symbol	Gene Name	Entrez Gene
PTPRB	PTPRB	protein tyrosine phosphatase, receptor type B	5787
ALDOC	ALDOC	aldolase, fructose-bisphosphate C	230
SLC2A3	SLC2A3	solute carrier family 2 member 3	6515
ID: GO:0030246; Name: carbohydrate binding
size=264; overlap=6; expect=0.60; enrichmentRatio=9.97; PValue=2.688e-5; FDR=1.009e-2
User ID	Gene Symbol	Gene Name	Entrez Gene
EGLN1	EGLN1	egl-9 family hypoxia inducible factor 1	54583
LOXL2	LOXL2	lysyl oxidase like 2	4017
EGLN3	EGLN3	egl-9 family hypoxia inducible factor 3	112399
P4HA1	P4HA1	prolyl 4-hydroxylase subunit alpha 1	5033
HK2	HK2	hexokinase 2	3099
SLC2A3	SLC2A3	solute carrier family 2 member 3	6515
ID: GO:0048029; Name: monosaccharide binding
size=74; overlap=5; expect=0.17; enrichmentRatio=29.64; PValue=6.728e-7; FDR=1.263e-3
User ID	Gene Symbol	Gene Name	Entrez Gene
EGLN1	EGLN1	egl-9 family hypoxia inducible factor 1	54583
EGLN3	EGLN3	egl-9 family hypoxia inducible factor 3	112399
P4HA1	P4HA1	prolyl 4-hydroxylase subunit alpha 1	5033
HK2	HK2	hexokinase 2	3099
SLC2A3	SLC2A3	solute carrier family 2 member 3	6515
ID: GO:0030371; Name: translation repressor activity
size=25; overlap=2; expect=0.06; enrichmentRatio=35.10; PValue=1.468e-3; FDR=2.297e-1
User ID	Gene Symbol	Gene Name	Entrez Gene
NANOS1	NANOS1	nanos C2HC-type zinc finger 1	340719
SAMD4A	SAMD4A	sterile alpha motif domain containing 4A	23034
ID: GO:0031406; Name: carboxylic acid binding
size=201; overlap=4; expect=0.46; enrichmentRatio=8.73; PValue=1.098e-3; FDR=2.239e-1
User ID	Gene Symbol	Gene Name	Entrez Gene
EGLN1	EGLN1	egl-9 family hypoxia inducible factor 1	54583
EGLN3	EGLN3	egl-9 family hypoxia inducible factor 3	112399
FABP3	FABP3	fatty acid binding protein 3	2170
P4HA1	P4HA1	prolyl 4-hydroxylase subunit alpha 1	5033

## Sheet: Table S4
Table S4. Enriched functions in 19 down-regulated RNAs after HSPE treatment.
Functional category	Gene Set	Description	Size	Expect	Ratio	P Value	FDR
Biological process	GO:0044281	small molecule metabolic process	1960	1.2937	4.638	0.00071666	1
Biological process	GO:0048732	gland development	434	0.28645	10.473	0.0024761	1
Biological process	GO:0000226	microtubule cytoskeleton organization	540	0.35641	8.4172	0.0045953	1
Cellular component	GO:0005875	microtubule associated complex	148	0.075699	39.631	4.7196e-05	0.042633
Cellular component	GO:0030496	midbody	171	0.087463	34.3	7.2566e-05	0.042633
Cellular component	GO:0051233	spindle midzone	34	0.01739	115.01	0.00012936	0.050667
Cellular component	GO:0099513	polymeric cytoskeletal fiber	692	0.35394	11.301	0.00025508	0.061914
Cellular component	GO:0005876	spindle microtubule	52	0.026597	75.197	0.00030431	0.061914
Cellular component	GO:0005871	kinesin complex	53	0.027108	73.778	0.00031616	0.061914
Cellular component	GO:0005819	spindle	328	0.16777	17.882	0.000496	0.083256
Cellular component	GO:0099512	supramolecular fiber	914	0.46749	8.5563	0.0007385	0.089688
Cellular component	GO:0099081	supramolecular polymer	921	0.47107	8.4913	0.00076017	0.089688
Cellular component	GO:0099080	supramolecular complex	922	0.47158	8.482	0.0007633	0.089688
Cellular component	GO:0005874	microtubule	402	0.20561	14.59	0.00089735	0.095854
Cellular component	GO:0072686	mitotic spindle	99	0.050637	39.497	0.0010995	0.10766
Cellular component	GO:0000779	condensed chromosome, centromeric region	117	0.059843	33.421	0.0015307	0.13835
Cellular component	GO:0015630	microtubule cytoskeleton	1165	0.59587	6.7128	0.0018395	0.15439
Cellular component	GO:0032133	chromosome passenger complex	5	0.0025574	391.02	0.0025551	0.18764
Cellular component	GO:0001674	female germ cell nucleus	5	0.0025574	391.02	0.0025551	0.18764
Cellular component	GO:0005828	kinetochore microtubule	7	0.0035804	279.3	0.0035755	0.24713
Cellular component	GO:0043203	axon hillock	8	0.0040918	244.39	0.0040853	0.25586
Cellular component	GO:0000775	chromosome, centromeric region	194	0.099227	20.156	0.0041373	0.25586
Cellular component	GO:0072687	meiotic spindle	10	0.0051148	195.51	0.0051043	0.29988
Cellular component	GO:0000793	condensed chromosome	223	0.11406	17.535	0.0054284	0.30304
Cellular component	GO:0097449	astrocyte projection	12	0.0061378	162.93	0.0061224	0.30304
Cellular component	GO:0034709	methylosome	12	0.0061378	162.93	0.0061224	0.30304
Cellular component	GO:0044430	cytoskeletal part	1621	0.82911	4.8245	0.0061898	0.30304
Cellular component	GO:1990023	mitotic spindle midzone	13	0.0066492	150.39	0.0066311	0.31166
Cellular component	GO:0031616	spindle pole centrosome	14	0.0071607	139.65	0.0071396	0.32265
Cellular component	GO:0045120	pronucleus	17	0.0086952	115.01	0.0086636	0.37703
Cellular component	GO:0043073	germ cell nucleus	20	0.01023	97.756	0.010186	0.42743
Cellular component	GO:0098687	chromosomal region	331	0.1693	11.813	0.011638	0.44839
Cellular component	GO:0097386	glial cell projection	23	0.011764	85.005	0.011705	0.44839
Cellular component	GO:0031253	cell projection membrane	335	0.17135	11.672	0.011909	0.44839
Cellular component	GO:0000780	condensed nuclear chromosome, centromeric region	24	0.012276	81.463	0.012212	0.44839
Cellular component	GO:0097431	mitotic spindle pole	27	0.01381	72.412	0.013729	0.48882
Cellular component	GO:0098590	plasma membrane region	1175	0.60099	4.9918	0.018398	0.6358
Cellular component	GO:0031526	brush border membrane	50	0.025574	39.102	0.025291	0.84817
Cellular component	GO:0005813	centrosome	506	0.25881	7.7277	0.025987	0.84817
Cellular component	GO:0032154	cleavage furrow	55	0.028131	35.547	0.027788	0.88247
Cellular component	GO:0045171	intercellular bridge	59	0.030177	33.137	0.029782	0.90258
Cellular component	GO:0044463	cell projection part	1425	0.72886	4.116	0.030726	0.90258
Cellular component	GO:0120038	plasma membrane bounded cell projection part	1425	0.72886	4.116	0.030726	0.90258
Cellular component	GO:0005794	Golgi apparatus	1517	0.77591	3.8664	0.036178	0.98857
Cellular component	GO:0005739	mitochondrion	1555	0.79535	3.7719	0.038574	1
Cellular component	GO:0032587	ruffle membrane	93	0.047568	21.023	0.046585	1
Molecular function	GO:0001758	retinal dehydrogenase activity	7	0.0046188	433.01	8.2972e-06	0.015574
Molecular function	GO:0016620	oxidoreductase activity, acting on the aldehyde or oxo group of donors, NAD or NADP as acceptor	34	0.022434	89.15	0.00021951	0.20601
Molecular function	GO:0016903	oxidoreductase activity, acting on the aldehyde or oxo group of donors	43	0.028373	70.49	0.00035219	0.22035
Molecular function	GO:0015631	tubulin binding	321	0.2118	14.164	0.0010404	0.42696
Molecular function	GO:0003777	microtubule motor activity	83	0.054766	36.519	0.0013083	0.42696
Molecular function	GO:0005524	ATP binding	1453	0.95873	5.2152	0.0014747	0.42696
Molecular function	GO:0032559	adenyl ribonucleotide binding	1509	0.99568	5.0217	0.0017505	0.42696
Molecular function	GO:0030554	adenyl nucleotide binding	1522	1.0043	4.9788	0.0018197	0.42696
Molecular function	GO:0008144	drug binding	1707	1.1263	4.4392	0.0030449	0.50905
Molecular function	GO:0003774	motor activity	135	0.089077	22.453	0.0034128	0.50905
Molecular function	GO:0035639	purine ribonucleoside triphosphate binding	1786	1.1785	4.2428	0.0037223	0.50905
Molecular function	GO:0043515	kinetochore binding	6	0.003959	252.59	0.003953	0.50905
Molecular function	GO:0035174	histone serine kinase activity	6	0.003959	252.59	0.003953	0.50905
Molecular function	GO:0032555	purine ribonucleotide binding	1850	1.2207	4.0961	0.0043484	0.50905
Molecular function	GO:0017076	purine nucleotide binding	1865	1.2306	4.0631	0.0045057	0.50905
Molecular function	GO:0032553	ribonucleotide binding	1865	1.2306	4.0631	0.0045057	0.50905
Molecular function	GO:0000099	sulfur amino acid transmembrane transporter activity	7	0.0046188	216.51	0.0046105	0.50905
Molecular function	GO:0016273	arginine N-methyltransferase activity	12	0.0079179	126.3	0.0078919	0.73063
Molecular function	GO:0016274	protein-arginine N-methyltransferase activity	12	0.0079179	126.3	0.0078919	0.73063
Molecular function	GO:0004032	alditol:NADP+ 1-oxidoreductase activity	13	0.0085778	116.58	0.008547	0.73063
Molecular function	GO:0004029	aldehyde dehydrogenase (NAD) activity	14	0.0092376	108.25	0.0092017	0.73063
Molecular function	GO:0005313	L-glutamate transmembrane transporter activity	14	0.0092376	108.25	0.0092017	0.73063
Molecular function	GO:0015172	acidic amino acid transmembrane transporter activity	14	0.0092376	108.25	0.0092017	0.73063
Molecular function	GO:0019215	intermediate filament binding	15	0.0098974	101.04	0.009856	0.73063
Molecular function	GO:0008017	microtubule binding	239	0.1577	12.682	0.010337	0.73063
Molecular function	GO:0072349	modified amino acid transmembrane transporter activity	16	0.010557	94.722	0.01051	0.73063
Molecular function	GO:0043024	ribosomal small subunit binding	16	0.010557	94.722	0.01051	0.73063
Molecular function	GO:0035173	histone kinase activity	17	0.011217	89.15	0.011163	0.74835
Molecular function	GO:0004550	nucleoside diphosphate kinase activity	18	0.011877	84.197	0.011817	0.76481
Molecular function	GO:0051428	peptide hormone receptor binding	21	0.013856	72.169	0.013774	0.86177
Molecular function	GO:0008106	alcohol dehydrogenase (NADP+) activity	22	0.014516	68.888	0.014425	0.87342
Molecular function	GO:0008327	methyl-CpG binding	25	0.016496	60.622	0.016377	0.96064
Molecular function	GO:0043015	gamma-tubulin binding	26	0.017156	58.29	0.017027	0.9685
Molecular function	GO:0004033	aldo-keto reductase (NADP) activity	28	0.018475	54.127	0.018326	1
Molecular function	GO:0015175	neutral amino acid transmembrane transporter activity	30	0.019795	50.518	0.019624	1
Molecular function	GO:0008092	cytoskeletal protein binding	940	0.62024	4.8368	0.020969	1
Molecular function	GO:0015301	anion:anion antiporter activity	34	0.022434	44.575	0.022213	1
Molecular function	GO:1901682	sulfur compound transmembrane transporter activity	36	0.023754	42.098	0.023506	1
Molecular function	GO:0016776	phosphotransferase activity, phosphate group as acceptor	38	0.025073	39.883	0.024797	1
Molecular function	GO:0005310	dicarboxylic acid transmembrane transporter activity	40	0.026393	37.889	0.026087	1
Molecular function	GO:0016875	ligase activity, forming carbon-oxygen bonds	41	0.027053	36.965	0.026731	1
KEGG	hsa00790	Folate biosynthesis	26	0.027848	35.909	0.027524	1
KEGG	hsa00052	Galactose metabolism	31	0.033204	30.117	0.032741	1
KEGG	hsa00051	Fructose and mannose metabolism	33	0.035346	28.292	0.03482	1
KEGG	hsa00040	Pentose and glucuronate interconversions	34	0.036417	27.46	0.035859	1
KEGG	hsa01100	Metabolic pathways	1305	1.3978	2.8617	0.035881	1
KEGG	hsa04216	Ferroptosis	40	0.042844	23.341	0.042069	1
KEGG	hsa00860	Porphyrin and chlorophyll metabolism	42	0.044986	22.229	0.044131	1
Panther	P02740	De novo pyrimidine ribonucleotides biosythesis	11	0.014563	68.667	0.014499	0.63133
Panther	P02746	Heme biosynthesis	12	0.015887	62.944	0.01581	0.63133
Panther	P02739	De novo pyrimidine deoxyribonucleotide biosynthesis	13	0.017211	58.103	0.01712	0.63133
Panther	P04372	5-Hydroxytryptamine degredation	17	0.022507	44.431	0.022348	0.63133
Panther	P02738	De novo purine biosynthesis	28	0.03707	26.976	0.03663	0.82783
Reactome	R-HSA-983189	Kinesins	57	0.059409	33.665	0.0015277	1
Reactome	R-HSA-6811434	COPI-dependent Golgi-to-ER retrograde traffic	97	0.1011	19.783	0.0043566	1
Reactome	R-HSA-70350	Fructose catabolism	5	0.0052113	191.89	0.0052014	1
Reactome	R-HSA-2132295	MHC class II antigen presentation	121	0.12611	15.859	0.0067011	1
Reactome	R-HSA-5652084	Fructose metabolism	7	0.0072958	137.06	0.0072751	1
Reactome	R-HSA-8856688	Golgi-to-ER retrograde transport	131	0.13654	14.648	0.0078149	1
Reactome	R-HSA-983231	Factors involved in megakaryocyte development and platelet production	166	0.17301	11.56	0.012321	1
Reactome	R-HSA-71384	Ethanol oxidation	12	0.012507	79.955	0.012442	1
Reactome	R-HSA-68884	Mitotic Telophase/Cytokinesis	14	0.014592	68.532	0.014502	1
Reactome	R-HSA-69278	Cell Cycle, Mitotic	536	0.55865	5.3701	0.015829	1
Reactome	R-HSA-6811442	Intra-Golgi and retrograde Golgi-to-ER traffic	200	0.20845	9.5945	0.017561	1
Reactome	R-HSA-6804114	TP53 Regulates Transcription of Genes Involved in G2 Cell Cycle Arrest	18	0.018761	53.303	0.01861	1
Reactome	R-HSA-379726	Mitochondrial tRNA aminoacylation	21	0.021887	45.688	0.021681	1
Reactome	R-HSA-5365859	RA biosynthesis pathway	22	0.02293	43.612	0.022703	1
Reactome	R-HSA-109582	Hemostasis	620	0.6462	4.6425	0.023351	1
Reactome	R-HSA-1640170	Cell Cycle	641	0.66809	4.4904	0.025496	1
Reactome	R-HSA-210991	Basigin interactions	25	0.026056	38.378	0.025762	1
Reactome	R-HSA-499943	Interconversion of nucleotide di- and triphosphates	30	0.031268	31.982	0.030842	1
Reactome	R-HSA-352230	Amino acid transport across the plasma membrane	33	0.034395	29.074	0.033878	1
Reactome	R-HSA-379724	tRNA Aminoacylation	42	0.043775	22.844	0.042934	1
Reactome	R-HSA-975634	Retinoid metabolism and transport	43	0.044817	22.313	0.043936	1
Reactome	R-HSA-5362517	Signaling by Retinoic Acid	43	0.044817	22.313	0.043936	1
Reactome	R-HSA-4615885	SUMOylation of DNA replication proteins	44	0.045859	21.806	0.044936	1
Reactome	R-HSA-6806667	Metabolism of fat-soluble vitamins	47	0.048986	20.414	0.047932	1
Reactome	R-HSA-6791312	TP53 Regulates Transcription of Cell Cycle Genes	49	0.051071	19.581	0.049925	1
Wikipathway	WP1589	Folate-Alcohol and Cancer Pathway Hypotheses	9	0.010181	98.222	0.010141	1
Wikipathway	WP2853	Endoderm Differentiation	146	0.16516	12.11	0.010924	1
Wikipathway	WP3	Phytochemical activity on NRF2 transcriptional activation	15	0.016968	58.933	0.016851	1
Wikipathway	WP206	Fatty Acid Omega Oxidation	15	0.016968	58.933	0.016851	1
Wikipathway	WP4240	Regulation of sister chromatid separation at the metaphase-anaphase transition	16	0.0181	55.25	0.017966	1
Wikipathway	WP3872	Regulation of Apoptosis by Parathyroid Hormone-related Protein	22	0.024887	40.182	0.02463	1
Wikipathway	WP4357	NRF2-ARE regulation	23	0.026018	38.435	0.025736	1
Wikipathway	WP4767	FGFR3 signalling in chondrocyte proliferation and terminal differentiation	27	0.030543	32.741	0.030153	1
Wikipathway	WP2361	Gastric Cancer Network 1	29	0.032805	30.483	0.032354	1
Wikipathway	WP2855	Dopaminergic Neurogenesis	30	0.033937	29.467	0.033453	1
Wikipathway	WP3996	Ethanol effects on histone modifications	31	0.035068	28.516	0.034551	1
Wikipathway	WP4313	Ferroptosis	40	0.045249	22.1	0.044385	1
Wikipathway	WP465	Tryptophan metabolism	42	0.047511	21.048	0.046558	1
Wikipathway	WP716	Vitamin A and Carotenoid Metabolism	44	0.049774	20.091	0.048727	1

## Sheet: Table S5
Table S5. Representative enriched functions and associated genes among the down-regulated genes after HSPE treatment.
ID: GO:0044281; Name: small molecule metabolic process
size=1960; overlap=6; expect=1.29; enrichmentRatio=4.64; PValue=7.167e-4; FDR=1.000e+0
User ID	Gene Symbol	Gene Name	Entrez Gene
AKR1B10	AKR1B10	aldo-keto reductase family 1 member B10	57016
NME1	NME1	NME/NM23 nucleoside diphosphate kinase 1	4830
ALDH1A1	ALDH1A1	aldehyde dehydrogenase 1 family member A1	216
PTHLH	PTHLH	parathyroid hormone like hormone	5744
SLC7A11	SLC7A11	solute carrier family 7 member 11	23657
EARS2	EARS2	glutamyl-tRNA synthetase 2, mitochondrial	124454
ID: GO:0000226; Name: microtubule cytoskeleton organization
size=540; overlap=3; expect=0.36; enrichmentRatio=8.42; PValue=4.595e-3; FDR=1.000e+0
User ID	Gene Symbol	Gene Name	Entrez Gene
CENPE	CENPE	centromere protein E	1062
KIF20A	KIF20A	kinesin family member 20A	10112
AURKA	AURKA	aurora kinase A	6790
ID: GO:0048732; Name: gland development
size=434; overlap=3; expect=0.29; enrichmentRatio=10.47; PValue=2.476e-3; FDR=1.000e+0
User ID	Gene Symbol	Gene Name	Entrez Gene
NME1	NME1	NME/NM23 nucleoside diphosphate kinase 1	4830
AURKA	AURKA	aurora kinase A	6790
WDR77	WDR77	WD repeat domain 77	79084
ID: GO:0097449; Name: astrocyte projection
size=12; overlap=1; expect=0.01; enrichmentRatio=162.93; PValue=6.122e-3; FDR=3.030e-1
User ID	Gene Symbol	Gene Name	Entrez Gene
SLC7A11	SLC7A11	solute carrier family 7 member 11	23657
ID: GO:0099513; Name: polymeric cytoskeletal fiber
size=692; overlap=4; expect=0.35; enrichmentRatio=11.30; PValue=2.551e-4; FDR=6.191e-2
User ID	Gene Symbol	Gene Name	Entrez Gene
NME1	NME1	NME/NM23 nucleoside diphosphate kinase 1	4830
CENPE	CENPE	centromere protein E	1062
KIF20A	KIF20A	kinesin family member 20A	10112
AURKA	AURKA	aurora kinase A	6790
ID: GO:0001758; Name: retinal dehydrogenase activity
size=7; overlap=2; expect=0.00; enrichmentRatio=433.01; PValue=8.297e-6; FDR=1.557e-2
User ID	Gene Symbol	Gene Name	Entrez Gene
AKR1B10	AKR1B10	aldo-keto reductase family 1 member B10	57016
ALDH1A1	ALDH1A1	aldehyde dehydrogenase 1 family member A1	216
ID: GO:0000099; Name: sulfur amino acid transmembrane transporter activity
size=7; overlap=1; expect=0.00; enrichmentRatio=216.51; PValue=4.610e-3; FDR=5.091e-1
User ID	Gene Symbol	Gene Name	Entrez Gene
SLC7A11	SLC7A11	solute carrier family 7 member 11	23657
ID: GO:0016273; Name: arginine N-methyltransferase activity
size=12; overlap=1; expect=0.01; enrichmentRatio=126.30; PValue=7.892e-3; FDR=7.306e-1
User ID	Gene Symbol	Gene Name	Entrez Gene
WDR77	WDR77	WD repeat domain 77	79084
ID: GO:0051428; Name: peptide hormone receptor binding
size=21; overlap=1; expect=0.01; enrichmentRatio=72.17; PValue=1.377e-2; FDR=8.618e-1
User ID	Gene Symbol	Gene Name	Entrez Gene
PTHLH	PTHLH	parathyroid hormone like hormone	5744
ID: GO:0005524; Name: ATP binding
size=1453; overlap=5; expect=0.96; enrichmentRatio=5.22; PValue=1.475e-3; FDR=4.270e-1
User ID	Gene Symbol	Gene Name	Entrez Gene
NME1	NME1	NME/NM23 nucleoside diphosphate kinase 1	4830
CENPE	CENPE	centromere protein E	1062
KIF20A	KIF20A	kinesin family member 20A	10112
EARS2	EARS2	glutamyl-tRNA synthetase 2, mitochondrial	124454
AURKA	AURKA	aurora kinase A	6790

## Sheet: Table S6
Table S6. Gene and primer information for real time RT-PCR analysis.
GENE	GENE ID	Size	Direction	Sequence
BNIP3	NM_004052.3	101	F	GAGGAACACGAGCGTCATGA
			R	ATCCGATGGCCAGCAAATGA
NME1	NM_000269.2	69	F	CGGCCTGGTGAAATACATGC
			R	TTCACCACATTCAGCCCCTC
IFI6	NM_022873.2	98	F	GTACACTGCAGCCTCCAACT
			R	TCTGGATTCTGGGCATCGTC
RNA18SN3	NR_146152.1	135	F	GTTCAGCCACCCGAGATTGA
			R	ATGGGGTTCAACGGGTTACC
EGLN3-AS1	XR_943736.2	91	F	AGATCGTAGGAACCCACACG
			R	TTCTGCCCTTTCTTCAGCAT
RNASE7	NM_032572.3	106	F	CCTCCCCAGAAAAAGGACTC
			R	GGAATTGAAGGTCAGCCAAA
MIR210HG	NR_038262.1	70	F	GAGCACAAAGACCCCATGAT
			R	CTGCATTCAAAGCTGTTCCA
SAMD4A	NM_015589.5	67	F	TCATCGTCTCTGGGGAAATC
			R	TCCTGCCTCTCTTGTCTGGT
ALDH1A1	NM_000689.4	71	F	TGTTAGCTGATGCCGACTTG
			R	CTGGCCCTGGTGGTAGAATA
AKR1B10	XM_011516416.1	80	F	ACGAGAATCGAGGTGCTGTT
			R	CAAGCCATGCTTTTCTGTGA
GAPDH	NM_001256799.3	72	F	GAAAGCCTGCCGGTGACTAA
			R	AGGAAAAGCATCACCCGGAG
